# Supplementary material for: Validation of Axial Juvenile Spondyloarthropathy Criteria in Turkish Juvenile Spondyloarthropathy Patients
Source: Diagnostics (Basel). 2025 Jun 12;15(12):1498. doi: 10.3390/diagnostics15121498 (PMC12191953; doi:10.3390/diagnostics15121498)
Supplement: Supplementary file 1 [file diagnostics-15-01498-s001.zip]

Archive with 1 entries (1 files):
- diagnostics-3501904-supplementary.pdf
